# Supplementary material for: MET Oncogene Targeting for Cancer Immunotherapy
Source: Int J Mol Sci. 2024 Jun 1;25(11):6109. doi: 10.3390/ijms25116109 (PMC11173045; doi:10.3390/ijms25116109)
Supplement: Supplementary file 1 [file ijms-25-06109-s001.zip]

Archive with 1 entries (1 files):
- ijms-3015043-supplementary.pdf
